# Supplementary material for: Comprehensive Characterization of the Viscoelastic Properties of Bovine Submaxillary Mucin (BSM) Hydrogels and the Effect of Additives
Source: Biomacromolecules. 2024 Jun 4;25(7):4014–29. doi: 10.1021/acs.biomac.4c00153 (PMC11238336; doi:10.1021/acs.biomac.4c00153)
Supplement: Supplementary file 2 — bm4c00153_si_002.xls [file bm4c00153_si_002.xls]

## Sheet: MUC19
Sequence	Proteins	Leading razor protein	Start position	End position	Unique (Groups)	Unique (Proteins)	Identification type Sample1	Identification type Sample2	Identification type Sample3	Intensity Sample1	Intensity Sample2	Intensity Sample3	LFQ intensity Sample1	LFQ intensity Sample2	LFQ intensity Sample3
AAGAGTPGVDSQQTAR	P98091	P98091	2274	2289	yes	no	By MS/MS	By MS/MS	By MS/MS	93145000	123780000	108580000	93145000	111140000	108210000
AAGAGTPGVDSQQTASLPAAAR	P98091;Q9N1P0	P98091	1945	1966	no	no	By matching	By MS/MS	By MS/MS	34689000	38155000	25697000	34689000	34257000	25608000
AEDDFMSSQNILEK	P98091;F2FB39	P98091	832	845	yes	no	By MS/MS	By MS/MS	By MS/MS	5163500000	6308500000	5199600000	5163500000	5663900000	5181600000
AGLCDQSCPSGLVFK	P98091;F2FB39	P98091	943	957	yes	no	By MS/MS	By MS/MS	By MS/MS	11238000000	9852200000	9760400000	11238000000	8845600000	9726600000
ASTASCISIEK	P98091;F2FB39	P98091	862	872	yes	no	By MS/MS	By MS/MS	By MS/MS	3110800000	3086400000	2726400000	3110800000	2771100000	2717000000
CPDSAPYLDENTMK	P98091;F2FB39	P98091	1457	1470	yes	no	By MS/MS	By MS/MS	By MS/MS	5457300000	6799300000	5070000000	5457300000	6104600000	5052400000
CTCTDAETVDCK	P98091;O77509;O62672	P98091	4394	4405	no	no	By MS/MS	By MS/MS	By MS/MS	291730000	388310000	345060000	291730000	348640000	343870000
CVSLAECSCFYNDIVPAGGVIQDNCGR	P98091;F2FB39	P98091	1471	1497	yes	no	By MS/MS	By MS/MS	By MS/MS	231180000	267570000	268110000	231180000	240230000	267180000
DDPDVVCEK	P98091;F2FB39	P98091	583	591	yes	no	By MS/MS	By MS/MS	By MS/MS	297120000	341710000	183320000	297120000	306800000	182680000
DGILLCQTPIDLTLQNCSGGAEYVDCR	P98091;F2FB39	P98091	1033	1059	yes	no	By MS/MS	By MS/MS	By MS/MS	374250000	956760000	903910000	374250000	859010000	900780000
DLGSDVSSSVETGSFGWEVGAGR	P98091;F2FB39	P98091	152	174	yes	no	NA	NA	By MS/MS	0	0	21802000	0	0	21727000
DRTSTCDTYSELSR	P98091;F2FB39	P98091	555	568	yes	no	By MS/MS	NA	By MS/MS	60497000	0	198060000	60497000	0	197380000
ECELNGNSYSVHTVGLYLILK	P98091;F2FB39	P98091	1233	1253	yes	no	By MS/MS	By MS/MS	By MS/MS	375100000	479290000	424220000	375100000	430320000	422750000
ECGPSNPATCSNVAPFQDTECVSGCTCPEGYLLDDIGEK	P98091;F2FB39	P98091	602	640	yes	no	NA	By MS/MS	By MS/MS	0	159090000	159860000	0	142830000	159300000
ECPSPPTCKPEER	P98091;O77509;O62672	P98091	4408	4420	no	no	By MS/MS	By MS/MS	By MS/MS	705600000	999250000	959280000	705600000	897150000	955960000
EGSCGSLCTCQEAK	P98091;F2FB39	P98091	665	678	yes	no	By MS/MS	By MS/MS	By MS/MS	3375700000	4830500000	4127100000	3375700000	4337000000	4112800000
EIDLDCPDGGTIPYR	P98091;O77509;O62672	P98091	4560	4574	no	no	By MS/MS	By MS/MS	By MS/MS	1347200000	1355200000	1074300000	1347200000	1216700000	1070600000
ESVGTESFGWEVGAGR	P98091	P98091	43	58	yes	yes	By MS/MS	NA	By MS/MS	23683000	0	34867000	23683000	0	34746000
ETSMVGWR	P98091;F2FB39	P98091	935	942	yes	no	By MS/MS	By MS/MS	By MS/MS	5118700000	6098100000	5177700000	5118700000	5475100000	5159800000
EYDQGSVTSVGCNK	P98091;F2FB39	P98091	1117	1130	yes	no	By MS/MS	By MS/MS	By MS/MS	4426600000	4199400000	4034700000	4426600000	3770300000	4020700000
FGNLGYYYSDK	P98091;F2FB39	P98091	768	778	yes	no	By MS/MS	By MS/MS	By MS/MS	9893400000	8311600000	7156700000	9893400000	7462300000	7131900000
FKDNDTCCEIAYCEPR	P98091;O77509;O62672	P98091	4424	4439	no	no	By MS/MS	By MS/MS	By MS/MS	333270000	342270000	79562000	333270000	307300000	79287000
FLNGITIIWDK	P98091;F2FB39	P98091	1254	1264	yes	no	By MS/MS	By MS/MS	By MS/MS	261340000	258370000	211080000	261340000	231970000	210350000
FSALLEGCYAK	P98091;F2FB39	P98091	1446	1456	yes	no	By MS/MS	By MS/MS	By MS/MS	2555000000	3144000000	2493300000	2555000000	2822700000	2484700000
FSSSGIPATPGSTTGR	P98091	P98091	2916	2931	yes	yes	By MS/MS	By MS/MS	By MS/MS	40052000	48157000	41501000	40052000	43237000	41357000
FSSSGIPVTPGSTTGR	P98091	P98091	2587	2602	yes	yes	By MS/MS	By MS/MS	By MS/MS	35315000	46653000	20484000	35315000	41887000	20413000
GCYCPEGMVR	P98091;F2FB39	P98091	1088	1097	yes	no	By MS/MS	By MS/MS	By MS/MS	10648000000	14132000000	12019000000	10648000000	12688000000	11977000000
GFASDASSSGGNIWSSNSGSGEGNK	P98091;F2FB39	P98091	268	292	yes	no	By MS/MS	By MS/MS	By MS/MS	202660000	227560000	124910000	202660000	204310000	124480000
GILSLMWDK	P98091;F2FB39	P98091	453	461	yes	no	By MS/MS	By MS/MS	By MS/MS	3721200000	3599700000	3324800000	3721200000	3231900000	3313300000
GSCVFPDDCPCSFGGR	P98091;F2FB39	P98091	1101	1116	yes	no	By MS/MS	By MS/MS	By MS/MS	7378400000	7513200000	7917400000	7378400000	6745500000	7890000000
GSETTESTTGLAR	P98091;O77509	P98091	3451	3463	yes	no	NA	By MS/MS	By MS/MS	0	5952200	8615900	0	5344100	8586100
HCGILLDLSGPFASCHSIVDPK	P98091;F2FB39	P98091	879	900	yes	no	By MS/MS	By MS/MS	By MS/MS	1365000000	1349800000	1324500000	1365000000	1211900000	1319900000
HCVESGGDFNIEIK	P98091;F2FB39	P98091	382	395	yes	no	By MS/MS	By MS/MS	By MS/MS	432040000	497130000	495620000	432040000	446340000	493900000
IEGSLITTFDGVK	P98091;F2FB39	P98091	692	704	yes	no	By MS/MS	By MS/MS	By MS/MS	5811800000	5761500000	4675700000	5811800000	5172800000	4659500000
IIGTYFEK	P98091;F2FB39	P98091	524	531	yes	no	By MS/MS	By MS/MS	By MS/MS	8953200000	8530700000	7444700000	8953200000	7659100000	7418900000
IIVAFQDQNIVLHDGK	P98091;F2FB39	P98091	1207	1222	yes	no	By MS/MS	By MS/MS	By MS/MS	2973900000	3504600000	2861100000	2973900000	3146500000	2851200000
ILTESVPCCEDGLTCSR	P98091;F2FB39	P98091	1189	1205	yes	no	By MS/MS	By MS/MS	By MS/MS	5346900000	6238600000	5281400000	5346900000	5601200000	5263100000
IQIFNASSSYLQAETYFHGK	P98091;F2FB39	P98091	779	798	yes	no	By MS/MS	By MS/MS	By MS/MS	3134700000	3010800000	2012900000	3134700000	2703100000	2005900000
ISVILDPR	P98091;F2FB39	P98091	1268	1275	yes	no	By MS/MS	By MS/MS	By MS/MS	3927600000	3712400000	3396800000	3927600000	3333000000	3385000000
KPDLCPVYCDYYNAPGEFSWHYEPCGTVTAK	P98091;F2FB39	P98091	1405	1435	yes	no	By MS/MS	By MS/MS	By MS/MS	796900000	698640000	681250000	796900000	627260000	678890000
KSPGDIWTANCHK	P98091;O77509;O62672	P98091	4381	4393	no	no	By MS/MS	By MS/MS	By MS/MS	174490000	272860000	331050000	174490000	244990000	329900000
KYGEHNVLNSR	P98091;F2FB39	P98091	441	451	yes	no	By MS/MS	By MS/MS	By MS/MS	265780000	334570000	358110000	265780000	300390000	356870000
KYTCTCENSQDCLCTILGNYVK	P98091;F2FB39	P98091	908	929	yes	no	By MS/MS	By MS/MS	By MS/MS	21425000	26877000	47883000	21425000	24131000	47717000
LCASDGPGTFESWR	P98091;F2FB39	P98091	569	582	yes	no	By MS/MS	By MS/MS	By MS/MS	2425000000	2017700000	1064700000	2425000000	1811600000	1061000000
LCASDGPGTFESWRDDPDVVCEK	P98091;F2FB39	P98091	569	591	yes	no	By MS/MS	By MS/MS	By MS/MS	2300900000	3253800000	3091600000	2300900000	2921400000	3080900000
LIHIDDNK	P98091;F2FB39	P98091	1021	1028	yes	no	By MS/MS	By MS/MS	By MS/MS	1731600000	1699100000	1289300000	1731600000	1525500000	1284800000
LSLTLHK	P98091;F2FB39	P98091	465	471	yes	no	By MS/MS	By MS/MS	By MS/MS	4551500000	3694200000	3052100000	4551500000	3316800000	3041500000
MICIDEYCQSR	P98091;F2FB39	P98091	544	554	yes	no	By MS/MS	By MS/MS	By MS/MS	2330100000	1918400000	1684900000	2330100000	1722400000	1679100000
MQIQIFPVMQLYVSMPPNQFTDTVGLCGSHNNR	P98091;F2FB39	P98091	799	831	yes	no	By matching	By MS/MS	By MS/MS	26264000	128510000	136490000	26264000	115380000	136020000
NIPSFDENLPCK	P98091;F2FB39	P98091	1075	1086	yes	no	By MS/MS	By MS/MS	By MS/MS	6993800000	7715900000	7020700000	6993800000	6927500000	6996400000
NIPSFDENLPCKR	P98091;F2FB39	P98091	1075	1087	yes	no	By MS/MS	By MS/MS	By MS/MS	1115300000	1841100000	1684500000	1115300000	1653000000	1678700000
NSCLCCQEENYEYR	P98091;O77509;O62672	P98091	4546	4559	no	no	By MS/MS	By MS/MS	By MS/MS	265250000	242730000	182290000	265250000	217930000	181660000
PTALGPGTSAPSGETSESR	P98091;Q9N1P0	P98091	1967	1985	no	no	By MS/MS	By MS/MS	By MS/MS	112390000	95743000	74951000	112390000	85961000	74691000
QTWCAEEDR	P98091;O77509;O62672	P98091	4481	4489	no	no	By MS/MS	By MS/MS	By MS/MS	808800000	838380000	666400000	808800000	752720000	664090000
QTWCAEEDRVYDSTK	P98091;O77509;O62672	P98091	4481	4495	no	no	NA	NA	By MS/MS	0	0	56755000	0	0	56559000
QYPTCGLCGNFNSTPGDDINEHIADSK	P98091;F2FB39	P98091	472	498	yes	no	By MS/MS	By MS/MS	By MS/MS	1568200000	2226400000	394460000	1568200000	1998900000	393100000
RGILSLMWDK	P98091;F2FB39	P98091	452	461	yes	no	By MS/MS	By MS/MS	By MS/MS	1248900000	1727500000	2322100000	1248900000	1551000000	2314000000
SASSGIPATPGSTTGR	P98091	P98091	1929	1944	no	no	By MS/MS	By MS/MS	By MS/MS	154750000	160730000	114740000	154750000	144310000	114340000
SCDMEGISVDGCTCPDGMYK	P98091;F2FB39	P98091	976	995	yes	no	By MS/MS	By MS/MS	By MS/MS	1128400000	1243400000	1295600000	1128400000	1116400000	1291100000
SEGSISSDLGDTSLR	P98091;F2FB39	P98091	207	221	yes	no	By MS/MS	By MS/MS	By MS/MS	853570000	1019400000	794150000	853570000	915230000	791400000
SGDTFVGDSSGNLETGLGSSGQQGLK	P98091;F2FB39	P98091	106	131	yes	no	NA	NA	By MS/MS	0	0	26066000	0	0	25976000
SGTSLPVSGAAVSPGSSPGR	P98091	P98091	1878	1897	yes	no	By MS/MS	By MS/MS	By MS/MS	133600000	138530000	154150000	133600000	124380000	153610000
SISSDLGDTGLR	P98091	P98091	94	105	yes	yes	By MS/MS	By MS/MS	By MS/MS	248100000	269750000	231520000	248100000	242190000	230720000
SPGDIWTANCHK	P98091;O77509;O62672	P98091	4382	4393	no	no	By MS/MS	By MS/MS	By MS/MS	1401000000	1677100000	1297800000	1401000000	1505700000	1293300000
SQCDCYINDEVMQPGK	P98091;F2FB39	P98091	1005	1020	yes	no	By MS/MS	By MS/MS	By MS/MS	4217200000	5174900000	4281900000	4217200000	4646200000	4267000000
SSSVNVTVNYNGCK	P98091;O77509;O62672	P98091	4506	4519	no	no	By MS/MS	By MS/MS	By MS/MS	147590000	100130000	30900000	147590000	89904000	30793000
SSVPGGSETTQQPGAGSESPTLSPGVTR	P98091;Q9N1P0	P98091	1986	2013	no	no	By MS/MS	By MS/MS	By MS/MS	44260000	45609000	73273000	44260000	40949000	73019000
SVSTDVGDR	P98091;F2FB39	P98091	222	230	yes	no	By MS/MS	NA	By MS/MS	49745000	0	34410000	49745000	0	34291000
SYEVCEDGVQYCNK	P98091;F2FB39	P98091	510	523	yes	no	By MS/MS	By MS/MS	By MS/MS	1238800000	1457600000	1435100000	1238800000	1308600000	1430200000
SYSFDGLCQYSFIEDYCGR	P98091;F2FB39	P98091	1164	1182	yes	no	By MS/MS	By MS/MS	By MS/MS	485690000	475640000	504230000	485690000	427040000	502490000
SYSFDGLCQYSFIEDYCGRENGTFR	P98091;F2FB39	P98091	1164	1188	yes	no	NA	NA	By MS/MS	0	0	36828000	0	0	36700000
TGIYAAGSEK	P98091	P98091	1760	1769	yes	yes	By MS/MS	By MS/MS	By MS/MS	464890000	512330000	346270000	464890000	459980000	345070000
TSQAFASSWEMMPCPK	P98091;F2FB39	P98091	846	861	yes	no	By MS/MS	By MS/MS	By MS/MS	5166500000	4798900000	4526100000	5166500000	4308500000	4510400000
TSQECSDTVAQTFPCDSNPYCK	P98091;F2FB39	P98091	1315	1336	yes	no	By MS/MS	By MS/MS	By MS/MS	540940000	651080000	565880000	540940000	584560000	563920000
TSTCDTYSELSR	P98091;F2FB39	P98091	557	568	yes	no	By MS/MS	By MS/MS	By MS/MS	3852300000	5257500000	4784500000	3852300000	4720400000	4768000000
TSVISGANVPVSGAPVTPGSSAGSSAAPGAR	P98091	P98091	2391	2421	yes	no	NA	NA	By MS/MS	0	0	40605000	0	0	40465000
TVEGDQVAR	P98091	P98091	82	90	yes	yes	By MS/MS	By MS/MS	By MS/MS	15084000	18764000	13087000	15084000	16847000	13042000
VDPNEYYDACIEEACACDMEGK	P98091;F2FB39	P98091	1358	1379	yes	no	By MS/MS	By MS/MS	By MS/MS	531780000	744260000	623880000	531780000	668210000	621720000
VFSFESSCTYTFCR	P98091;F2FB39	P98091	368	381	yes	no	By MS/MS	By MS/MS	By MS/MS	1150000000	1199300000	1024800000	1150000000	1076800000	1021200000
VSTLSSDYK	P98091;F2FB39	P98091	535	543	yes	no	By MS/MS	By MS/MS	By MS/MS	5132000000	5591300000	4570600000	5132000000	5020000000	4554800000
VYQSGEVR	P98091;F2FB39	P98091	657	664	yes	no	By MS/MS	By MS/MS	By MS/MS	966290000	1078200000	768090000	966290000	968010000	765430000
WNGQVCGLCGNNNGDLK	P98091;F2FB39	P98091	1276	1292	yes	no	By MS/MS	By MS/MS	By MS/MS	2252600000	2421900000	1962900000	2252600000	2174400000	1956100000
WNGQVCGLCGNNNGDLKDDFTTR	P98091;F2FB39	P98091	1276	1298	yes	no	NA	By MS/MS	By MS/MS	0	37607000	81053000	0	33765000	80772000
YDYDIFQLK	P98091;O77509;O62672	P98091	4537	4545	no	no	By MS/MS	By MS/MS	NA	1026300000	2223800000	0	1026300000	1996600000	0
YGEHNVLNSR	P98091;F2FB39	P98091	442	451	yes	no	By MS/MS	By MS/MS	By MS/MS	6349400000	8551300000	6530600000	6349400000	7677600000	6508000000
YSETNAIIGEASTWGK	P98091	P98091	343	358	yes	yes	By MS/MS	By MS/MS	By MS/MS	2573000000	1290400000	1517900000	2573000000	1158600000	1512600000
YSSVAAGTLEFGNSWK	P98091;F2FB39	P98091	1299	1314	yes	no	By MS/MS	By MS/MS	By MS/MS	1350100000	1259400000	1050100000	1350100000	1130800000	1046500000
YTCTCENSQDCLCTILGNYVK	P98091;F2FB39	P98091	909	929	yes	no	By MS/MS	By MS/MS	By MS/MS	814710000	711170000	701000000	814710000	638510000	698570000
YVFNRDGTVTNDK	P98091;F2FB39	P98091	755	767	yes	no	NA	By MS/MS	By MS/MS	0	29840000	51969000	0	26791000	51789000

## Sheet: BSM1 S1
Sequence	Proteins	Leading razor protein	Start position	End position	Unique (Groups)	Unique (Proteins)	Identification type Sample1	Identification type Sample2	Identification type Sample3	Intensity Sample1	Intensity Sample2	Intensity Sample3	LFQ intensity Sample1	LFQ intensity Sample2	LFQ intensity Sample3
CTCTDAETVDCK	P98091;O77509;O62672	P98091	4394	4405	no	no	By MS/MS	By MS/MS	By MS/MS	291730000	388310000	345060000	291730000	348640000	343870000
EASETSTGPGISTTGSTSK	O62672	O62672	1307	1325	yes	yes	NA	By MS/MS	By MS/MS	0	24765000	24415000	0	22235000	24330000
ECPSPPTCKPEER	P98091;O77509;O62672	P98091	4408	4420	no	no	By MS/MS	By MS/MS	By MS/MS	705600000	999250000	959280000	705600000	897150000	955960000
EIDLDCPDGGTIPYR	P98091;O77509;O62672	P98091	4560	4574	no	no	By MS/MS	By MS/MS	By MS/MS	1347200000	1355200000	1074300000	1347200000	1216700000	1070600000
FKDNDTCCEIAYCEPR	P98091;O77509;O62672	P98091	4424	4439	no	no	By MS/MS	By MS/MS	By MS/MS	333270000	342270000	79562000	333270000	307300000	79287000
GSETTVSTPGLAR	O62672	O62672	462	474	yes	yes	By MS/MS	By matching	By MS/MS	46377000	43635000	45193000	46377000	39176000	45037000
ISHVASGTSAPSSGMTR	O62672	O62672	666	682	yes	yes	By MS/MS	By MS/MS	By MS/MS	45398000	66491000	52798000	45398000	59698000	52615000
ISSADLQTLGPLSGETR	O62672	O62672	619	635	yes	yes	By MS/MS	By MS/MS	By MS/MS	38182000	28538000	19427000	38182000	25622000	19360000
ISVVGSGTTRPSSGETR	O62672	O62672	572	588	yes	yes	By MS/MS	By MS/MS	By MS/MS	33016000	50761000	41929000	33016000	45575000	41784000
KSPGDIWTANCHK	P98091;O77509;O62672	P98091	4381	4393	no	no	By MS/MS	By MS/MS	By MS/MS	174490000	272860000	331050000	174490000	244990000	329900000
NSCLCCQEENYEYR	P98091;O77509;O62672	P98091	4546	4559	no	no	By MS/MS	By MS/MS	By MS/MS	265250000	242730000	182290000	265250000	217930000	181660000
QTWCAEEDR	P98091;O77509;O62672	P98091	4481	4489	no	no	By MS/MS	By MS/MS	By MS/MS	808800000	838380000	666400000	808800000	752720000	664090000
QTWCAEEDRVYDSTK	P98091;O77509;O62672	P98091	4481	4495	no	no	NA	NA	By MS/MS	0	0	56755000	0	0	56559000
SPGDIWTANCHK	P98091;O77509;O62672	P98091	4382	4393	no	no	By MS/MS	By MS/MS	By MS/MS	1401000000	1677100000	1297800000	1401000000	1505700000	1293300000
SSSVNVTVNYNGCK	P98091;O77509;O62672	P98091	4506	4519	no	no	By MS/MS	By MS/MS	By MS/MS	147590000	100130000	30900000	147590000	89904000	30793000
YDYDIFQLK	P98091;O77509;O62672	P98091	4537	4545	no	no	By MS/MS	By MS/MS	NA	1026300000	2223800000	0	1026300000	1996600000	0

## Sheet: BSM1 S2
Sequence	Proteins	Leading razor protein	Start position	End position	Unique (Groups)	Unique (Proteins)	Identification type Sample1	Identification type Sample2	Identification type Sample3	Intensity Sample1	Intensity Sample2	Intensity Sample3	LFQ intensity Sample1	LFQ intensity Sample2	LFQ intensity Sample3
AAGAGTPAVDSQQTASLPAAAR	Q9N1P0	Q9N1P0	235	256	yes	yes	By MS/MS	By MS/MS	By matching	24742000	32253000	28206000	24742000	28957000	28108000
AAGAGTPGVDSQQTASLPAAAR	P98091;Q9N1P0	P98091	1945	1966	no	no	By matching	By MS/MS	By MS/MS	34689000	38155000	25697000	34689000	34257000	25608000
FSSSAIPATPGSTTGR	Q9N1P0	Q9N1P0	548	563	no	no	By MS/MS	By MS/MS	By MS/MS	50245000	53218000	49306000	50245000	47780000	49135000
PTALGPGTSAPSGETSESR	P98091;Q9N1P0	P98091	1967	1985	no	no	By MS/MS	By MS/MS	By MS/MS	112390000	95743000	74951000	112390000	85961000	74691000
SGASLPVSGAAVSPGSSPGR	Q9N1P0	Q9N1P0	168	187	no	no	By MS/MS	By MS/MS	By matching	141610000	178200000	172130000	141610000	159990000	171530000
SGTSLPVSGVAVSPGSSPGR	Q9N1P0	Q9N1P0	497	516	no	no	NA	By MS/MS	NA	0	43938000	0	0	39449000	0
SSVPGGSETTQQPGAGSESPTLSPGVTR	P98091;Q9N1P0	P98091	1986	2013	no	no	By MS/MS	By MS/MS	By MS/MS	44260000	45609000	73273000	44260000	40949000	73019000
